# Supplementary material for: Integrated transcriptomic analysis of COVID-19 stages and recovery: insights into key gene signatures, immune features, and diagnostic biomarkers through machine learning
Source: Front Genet. 2025 May 15;16:1599867. doi: 10.3389/fgene.2025.1599867 (PMC12119500; doi:10.3389/fgene.2025.1599867)
Supplement: Supplementary file 2 [file Table1.XLSX]

## Sheet: GSE152418
Accession	Title	SampleType	PlatformRef	Source	Organism	cell type	severity	gender	age	disease state	geographical location
GSM4614986	S147_nCoV001EUHM-Draw-1	SRA	GPL24676	PBMC	Homo sapiens	PBMC	Moderate	F	75	COVID-19	Atlanta, GA, USA
GSM4614987	S149_nCoV002EUHM-Draw-2	SRA	GPL24676	PBMC	Homo sapiens	PBMC	Severe	M	54	COVID-19	Atlanta, GA, USA
GSM4614988	S150_nCoV003EUHM-Draw-1	SRA	GPL24676	PBMC	Homo sapiens	PBMC	Severe	F	75	COVID-19	Atlanta, GA, USA
GSM4614989	S151_nCoV004EUHM-Draw-1	SRA	GPL24676	PBMC	Homo sapiens	PBMC	ICU	M	59	COVID-19	Atlanta, GA, USA
GSM4614990	S152_nCoV006EUHM-Draw-1	SRA	GPL24676	PBMC	Homo sapiens	PBMC	Severe	M	59	COVID-19	Atlanta, GA, USA
GSM4614991	S153_nCoV007EUHM-Draw-1	SRA	GPL24676	PBMC	Homo sapiens	PBMC	Moderate	F	53	COVID-19	Atlanta, GA, USA
GSM4614992	S154_nCoV0010EUHM-Draw-1	SRA	GPL24676	PBMC	Homo sapiens	PBMC	Severe	F	64	COVID-19	Atlanta, GA, USA
GSM4614993	S155_nCOV021EUHM	SRA	GPL24676	PBMC	Homo sapiens	PBMC	ICU	F	60	COVID-19	Atlanta, GA, USA
GSM4614994	S156_nCOV024EUHM-Draw-1	SRA	GPL24676	PBMC	Homo sapiens	PBMC	Severe	M	48	COVID-19	Atlanta, GA, USA
GSM4614995	S157_nCOV0029EUHM	SRA	GPL24676	PBMC	Homo sapiens	PBMC	Moderate	F	47	COVID-19	Atlanta, GA, USA
GSM4614996	S175_nCoV024EUHM-Draw-2	SRA	GPL24676	PBMC	Homo sapiens	PBMC	ICU	M	48	COVID-19	Atlanta, GA, USA
GSM4614997	S176_nCoV025EUHM-Draw-1	SRA	GPL24676	PBMC	Homo sapiens	PBMC	Severe	F	56	COVID-19	Atlanta, GA, USA
GSM4614998	S177_nCoV025EUHM-Draw-2	SRA	GPL24676	PBMC	Homo sapiens	PBMC	ICU	F	56	COVID-19	Atlanta, GA, USA
GSM4614999	S178_nCoV028EUHM-Draw-1	SRA	GPL24676	PBMC	Homo sapiens	PBMC	Severe	M	56	COVID-19	Atlanta, GA, USA
GSM4615000	S179_nCoV033EUHM-Draw-1	SRA	GPL24676	PBMC	Homo sapiens	PBMC	Severe	M	76	COVID-19	Atlanta, GA, USA
GSM4615001	S180_nCoV034EUHM-Draw-1	SRA	GPL24676	PBMC	Homo sapiens	PBMC	Moderate	F	46	COVID-19	Atlanta, GA, USA
GSM4615003	S061_257	SRA	GPL24676	PBMC	Homo sapiens	PBMC	Healthy	M	25	Healthy	Atlanta, GA, USA
GSM4615006	S062_258	SRA	GPL24676	PBMC	Homo sapiens	PBMC	Healthy	F	70	Healthy	Atlanta, GA, USA
GSM4615008	S063_259	SRA	GPL24676	PBMC	Homo sapiens	PBMC	Healthy	F	68	Healthy	Atlanta, GA, USA
GSM4615011	S064_260	SRA	GPL24676	PBMC	Homo sapiens	PBMC	Healthy	M	69	Healthy	Atlanta, GA, USA
GSM4615014	S065_261	SRA	GPL24676	PBMC	Homo sapiens	PBMC	Healthy	F	29	Healthy	Atlanta, GA, USA
GSM4615016	S066_265	SRA	GPL24676	PBMC	Homo sapiens	PBMC	Healthy	M	90	Healthy	Atlanta, GA, USA
GSM4615019	S067_270	SRA	GPL24676	PBMC	Homo sapiens	PBMC	Healthy	F	85	Healthy	Atlanta, GA, USA
GSM4615022	S068_272	SRA	GPL24676	PBMC	Homo sapiens	PBMC	Healthy	M	28	Healthy	Atlanta, GA, USA
GSM4615025	S069_273	SRA	GPL24676	PBMC	Homo sapiens	PBMC	Healthy	F	26	Healthy	Atlanta, GA, USA
GSM4615027	S070_279	SRA	GPL24676	PBMC	Homo sapiens	PBMC	Healthy	M	38	Healthy	Atlanta, GA, USA
GSM4615030	S071_280	SRA	GPL24676	PBMC	Homo sapiens	PBMC	Healthy	F	84	Healthy	Atlanta, GA, USA
GSM4615032	S181_255	SRA	GPL24676	PBMC	Homo sapiens	PBMC	Healthy	M	27	Healthy	Atlanta, GA, USA
GSM4615033	S182_SHXA10	SRA	GPL24676	PBMC	Homo sapiens	PBMC	Healthy	F	50	Healthy	Atlanta, GA, USA
GSM4615034	S183_263	SRA	GPL24676	PBMC	Homo sapiens	PBMC	Healthy	F	23	Healthy	Atlanta, GA, USA
GSM4615035	S184_SHXA18	SRA	GPL24676	PBMC	Homo sapiens	PBMC	Healthy	M	55	Healthy	Atlanta, GA, USA
GSM4615036	S185_266	SRA	GPL24676	PBMC	Homo sapiens	PBMC	Healthy	F	91	Healthy	Atlanta, GA, USA
GSM4615037	S186_SHXA14	SRA	GPL24676	PBMC	Homo sapiens	PBMC	Healthy	M	57	Healthy	Atlanta, GA, USA

## Sheet: GSE227116
Accession	Title	Source name	Status	Patient	Time point
GSM7091843	507-V	Blood	Healthy	507-V
GSM7091844	1189-V	Blood	Healthy	1189-V
GSM7091845	1406-V	Blood	Healthy	1406-V
GSM7091846	1918-V	Blood	Healthy	1918-V
GSM7091847	1951-V	Blood	Healthy	1951-V
GSM7091848	1995-V	Blood	Healthy	1995-V
GSM7091849	2064-V	Blood	Healthy	2064-V
GSM7091850	3054-V	Blood	Healthy	3054-V
GSM7091851	3136-V	Blood	Healthy	3136-V
GSM7091852	3538-V	Blood	Healthy	3538-V
GSM7091853	46 006-JEHU	Blood	COVID-19 convalescents	006-JEHU	1 month hospital discharge
GSM7091854	47 008-RAFE	Blood	COVID-19 convalescents	008-RAFE	1 month hospital discharge
GSM7091855	48 015-ODBI	Blood	COVID-19 convalescents	015-ODBI	1 month hospital discharge
GSM7091856	49 022-ANIE	Blood	COVID-19 convalescents	022-ANIE	1 month hospital discharge
GSM7091857	54 029-FIDI	Blood	COVID-19 convalescents	029-FIDI	1 month hospital discharge
GSM7091858	55 032-MAFI	Blood	COVID-19 convalescents	032-MAFI	1 month hospital discharge
GSM7091859	61 036-BRMA	Blood	COVID-19 convalescents	036-BRMA	1 month hospital discharge
GSM7091860	68 041-NABO	Blood	COVID-19 convalescents	041-NABO	1 month hospital discharge
GSM7091861	86 056-JODO	Blood	COVID-19 convalescents	056-JODO	1 month hospital discharge
GSM7091862	93 063-XXXX	Blood	COVID-19 convalescents	063-XXXX	1 month hospital discharge
GSM7091863	110 042-BIBO	Blood	COVID-19 convalescents	042-BIBO	1 month hospital discharge
GSM7091864	111 078-XXXX	Blood	COVID-19 convalescents	078-XXXX	1 month hospital discharge
GSM7091865	113 053-XXXX	Blood	COVID-19 convalescents	053-XXXX	1 month hospital discharge
GSM7091866	162 084-XXXX	Blood	COVID-19 convalescents	084-XXXX	1 month hospital discharge
GSM7091867	176 097-XXXX	Blood	COVID-19 convalescents	097-XXXX	1 month hospital discharge
GSM7091868	181 101-XXXX	Blood	COVID-19 convalescents	101-XXXX	1 month hospital discharge
GSM7091869	183 094-XXXX	Blood	COVID-19 convalescents	094-XXXX	1 month hospital discharge
GSM7091870	190 118-XXXX	Blood	COVID-19 convalescents	118-XXXX	1 month hospital discharge
GSM7091871	192 122-XXXX	Blood	COVID-19 convalescents	122-XXXX	1 month hospital discharge
GSM7091872	193 126-XXXX	Blood	COVID-19 convalescents	126-XXXX	1 month hospital discharge
GSM7091873	197 135-XXXX	Blood	COVID-19 convalescents	135-XXXX	1 month hospital discharge
GSM7091874	198 144-XXXX	Blood	COVID-19 convalescents	144-XXXX	1 month hospital discharge
GSM7091875	115 083-XXXX	Blood	COVID-19 convalescents	083-XXXX	3 months hospital discharge
GSM7091876	161 008-RAFE	Blood	COVID-19 convalescents	008-RAFE	3 months hospital discharge
GSM7091877	164 016-SATA	Blood	COVID-19 convalescents	016-SATA	3 months hospital discharge
GSM7091878	165 007-BETP	Blood	COVID-19 convalescents	007-BETP	3 months hospital discharge
GSM7091879	166 029-FIDI	Blood	COVID-19 convalescents	029-FIDI	3 months hospital discharge
GSM7091880	169 089-XXXX	Blood	COVID-19 convalescents	089-XXXX	3 months hospital discharge
GSM7091881	170 056-JODO	Blood	COVID-19 convalescents	056-JODO	3 months hospital discharge
GSM7091882	171 092-XXXX	Blood	COVID-19 convalescents	092-XXXX	3 months hospital discharge
GSM7091883	172 046-MOBE	Blood	COVID-19 convalescents	046-MOBE	3 months hospital discharge
GSM7091884	173 031-YAAT	Blood	COVID-19 convalescents	031-YAAT	3 months hospital discharge
GSM7091885	174 102-XXXX	Blood	COVID-19 convalescents	102-XXXX	3 months hospital discharge
GSM7091886	175 025-CHDO	Blood	COVID-19 convalescents	025-CHDO	3 months hospital discharge
GSM7091887	177 053-XXXX	Blood	COVID-19 convalescents	053-XXXX	3 months hospital discharge
GSM7091888	178 052-PALE	Blood	COVID-19 convalescents	052-PALE	3 months hospital discharge
GSM7091889	182 096-XXXX	Blood	COVID-19 convalescents	096-XXXX	3 months hospital discharge
GSM7091890	191 094-XXXX	Blood	COVID-19 convalescents	094-XXXX	3 months hospital discharge
GSM7091891	194 097-XXXX	Blood	COVID-19 convalescents	097-XXXX	3 months hospital discharge
GSM7091892	199 113-XXXX	Blood	COVID-19 convalescents	113-XXXX	3 months hospital discharge
GSM7091893	200 093-XXXX	Blood	COVID-19 convalescents	093-XXXX	3 months hospital discharge
GSM7091894	203 126-XXXX	Blood	COVID-19 convalescents	126-XXXX	3 months hospital discharge
GSM7091895	206 122-XXXX	Blood	COVID-19 convalescents	122-XXXX	3 months hospital discharge
GSM7091896	210 123-XXXX	Blood	COVID-19 convalescents	123-XXXX	3 months hospital discharge
GSM7091897	213 118-XXXX	Blood	COVID-19 convalescents	118-XXXX	3 months hospital discharge
GSM7091898	215 135-XXXX	Blood	COVID-19 convalescents	135-XXXX	3 months hospital discharge
GSM7091899	217 108-XXXX	Blood	COVID-19 convalescents	108-XXXX	3 months hospital discharge
GSM7091900	184 041-NABO	Blood	COVID-19 convalescents	041-NABO	6 months hospital discharge
GSM7091901	185 069-XXXX	Blood	COVID-19 convalescents	069-XXXX	6 months hospital discharge
GSM7091902	186 142-XXXX	Blood	COVID-19 convalescents	142-XXXX	6 months hospital discharge
GSM7091903	187 016-SATA	Blood	COVID-19 convalescents	016-SATA	6 months hospital discharge
GSM7091904	188 036-BRMA	Blood	COVID-19 convalescents	036-BRMA	6 months hospital discharge
GSM7091905	195 146-XXXX	Blood	COVID-19 convalescents	146-XXXX	6 months hospital discharge
GSM7091906	196 042-BIBO	Blood	COVID-19 convalescents	042-BIBO	6 months hospital discharge
GSM7091907	201 052-PALE	Blood	COVID-19 convalescents	052-PALE	6 months hospital discharge
GSM7091908	204 046-MOBE	Blood	COVID-19 convalescents	046-MOBE	6 months hospital discharge
GSM7091909	205 048-SENS	Blood	COVID-19 convalescents	048-SENS	6 months hospital discharge
GSM7091910	208 058-XXXX	Blood	COVID-19 convalescents	058-XXXX	6 months hospital discharge
GSM7091911	209 066-XXXX	Blood	COVID-19 convalescents	066-XXXX	6 months hospital discharge
GSM7091912	211 065-XXXX	Blood	COVID-19 convalescents	065-XXXX	6 months hospital discharge
GSM7091913	219 097-XXXX	Blood	COVID-19 convalescents	097-XXXX	6 months hospital discharge
GSM7091914	221 094-XXXX	Blood	COVID-19 convalescents	094-XXXX	6 months hospital discharge
GSM7091915	222 095-XXXX	Blood	COVID-19 convalescents	095-XXXX	6 months hospital discharge
GSM7091916	223 054-XXXX	Blood	COVID-19 convalescents	054-XXXX	6 months hospital discharge
GSM7091917	224 101-XXXX	Blood	COVID-19 convalescents	101-XXXX	6 months hospital discharge

## Sheet: GSE157103
Accession	Title	SampleType	Source	Organism	ferritin (ng/ml)	mechanical ventilation	tissue of origin	crp (mg/l)	sofa	cell type	apacheii	lactate (mmol/l)	procalcitonin (ng/ml)	dm	disease state	ventilator-free days	sample type	age (years)	ddimer (mg/l_feu)	hospital-free days post 45 day followup (days)	Sex	icu	associated controlled-vocabulary terms	fibrinogen	charlson score
GSM4753021	COVID_01_39y_male_NonICU	SRA	Leukocytes from whole blood	Homo sapiens	946	yes	whole blood	73.1	8	leukocyte	15	0.9	36	0	COVID-19	0	primary cells	39	1.3	0	male	no	DOID:0080600 UBERON:0003101 NCIT:C70909 CL:0000738 NCIT:C12529	513	0
GSM4753022	COVID_02_63y_male_NonICU	SRA	Leukocytes from whole blood	Homo sapiens	1060	no	whole blood	unknown	unknown	leukocyte	unknown	unknown	0.37	0	COVID-19	28	primary cells	63	1.03	39	male	no	DOID:0080600 UBERON:0003101 CL:0000738 NCIT:C12529	unknown	2
GSM4753023	COVID_03_33y_male_NonICU	SRA	Leukocytes from whole blood	Homo sapiens	1335	no	whole blood	53.2	unknown	leukocyte	unknown	unknown	0.07	1	COVID-19	28	primary cells	33	1.48	18	male	no	DOID:0080600 UBERON:0003101 CL:0000738 NCIT:C12529	513	2
GSM4753024	COVID_04_49y_male_NonICU	SRA	Leukocytes from whole blood	Homo sapiens	583	no	whole blood	251.1	unknown	leukocyte	unknown	0.87	0.98	0	COVID-19	28	primary cells	49	1.32	39	male	no	DOID:0080600 UBERON:0003101 CL:0000738 NCIT:C12529	949	1
GSM4753025	COVID_05_49y_male_NonICU	SRA	Leukocytes from whole blood	Homo sapiens	800	yes	whole blood	355.8	7	leukocyte	19	1.48	4.92	0	COVID-19	23	primary cells	49	0.69	27	male	no	DOID:0080600 UBERON:0003101 NCIT:C70909 CL:0000738 NCIT:C12529	929	1
GSM4753026	COVID_06_:y_male_NonICU	SRA	Leukocytes from whole blood	Homo sapiens	563	no	whole blood	129.1	unknown	leukocyte	unknown	0.86	0.67	0	COVID-19	28	primary cells	:	unknown	36	male	no	DOID:0080600 UBERON:0003101 CL:0000738 NCIT:C12529	769	1
GSM4753027	COVID_07_38y_female_NonICU	SRA	Leukocytes from whole blood	Homo sapiens	366	no	whole blood	unknown	unknown	leukocyte	unknown	1.17	0.06	0	COVID-19	28	primary cells	38	0.87	42	female	no	DOID:0080600 UBERON:0003100 CL:0000738 NCIT:C12529	478	7
GSM4753028	COVID_08_78y_male_ICU	SRA	Leukocytes from whole blood	Homo sapiens	1103	yes	whole blood	79.5	16	leukocyte	43	1.65	4.2	1	COVID-19	0	primary cells	78	12.16	0	male	yes	DOID:0080600 UBERON:0003101 NCIT:C53511 NCIT:C70909 CL:0000738 NCIT:C12529	780	7
GSM4753029	COVID_09_64y_female_ICU	SRA	Leukocytes from whole blood	Homo sapiens	680	yes	whole blood	203.5	12	leukocyte	31	1.14	0.25	0	COVID-19	0	primary cells	64	102.21	0	female	yes	DOID:0080600 UBERON:0003100 NCIT:C53511 NCIT:C70909 CL:0000738 NCIT:C12529	317	2
GSM4753030	COVID_10_62y_male_ICU	SRA	Leukocytes from whole blood	Homo sapiens	1746	yes	whole blood	197.8	15	leukocyte	34	1.45	1.1	0	COVID-19	2	primary cells	62	11.54	0	male	yes	DOID:0080600 UBERON:0003101 NCIT:C53511 NCIT:C70909 CL:0000738 NCIT:C12529	893	1
GSM4753031	COVID_11_52y_female_NonICU	SRA	Leukocytes from whole blood	Homo sapiens	401	no	whole blood	64.1	unknown	leukocyte	unknown	unknown	0.21	1	COVID-19	28	primary cells	52	unknown	37	female	no	DOID:0080600 UBERON:0003100 CL:0000738 NCIT:C12529	unknown	2
GSM4753032	COVID_12_50y_male_ICU	SRA	Leukocytes from whole blood	Homo sapiens	2303	yes	whole blood	199.8	10	leukocyte	27	2.1	2.61	0	COVID-19	15	primary cells	50	2.21	22	male	yes	DOID:0080600 UBERON:0003101 NCIT:C53511 NCIT:C70909 CL:0000738 NCIT:C12529	910	1
GSM4753033	COVID_13_37y_male_NonICU	SRA	Leukocytes from whole blood	Homo sapiens	245	no	whole blood	122.5	unknown	leukocyte	unknown	unknown	0.15	0	COVID-19	28	primary cells	37	0.58	39	male	no	DOID:0080600 UBERON:0003101 CL:0000738 NCIT:C12529	unknown	0
GSM4753034	COVID_14_55y_male_ICU	SRA	Leukocytes from whole blood	Homo sapiens	1632	yes	whole blood	408.8	7	leukocyte	23	1.35	1.46	0	COVID-19	0	primary cells	55	33.77	20	male	yes	DOID:0080600 UBERON:0003101 NCIT:C53511 NCIT:C70909 CL:0000738 NCIT:C12529	654	1
GSM4753035	COVID_15_68y_male_ICU	SRA	Leukocytes from whole blood	Homo sapiens	1205	yes	whole blood	222.2	12	leukocyte	27	1.35	0.08	0	COVID-19	2	primary cells	68	5.27	0	male	yes	DOID:0080600 UBERON:0003101 NCIT:C53511 NCIT:C70909 CL:0000738 NCIT:C12529	675	11
GSM4753036	COVID_16_48y_male_NonICU	SRA	Leukocytes from whole blood	Homo sapiens	923	no	whole blood	206.1	unknown	leukocyte	unknown	1.23	0.07	0	COVID-19	28	primary cells	48	0.35	42	male	no	DOID:0080600 UBERON:0003101 CL:0000738 NCIT:C12529	540	0
GSM4753037	COVID_17_54y_male_NonICU	SRA	Leukocytes from whole blood	Homo sapiens	1249	no	whole blood	52.3	unknown	leukocyte	unknown	1.47	1.02	0	COVID-19	28	primary cells	54	4.2	33	male	no	DOID:0080600 UBERON:0003101 CL:0000738 NCIT:C12529	583	1
GSM4753038	COVID_18_70y_female_NonICU	SRA	Leukocytes from whole blood	Homo sapiens	77	no	whole blood	82.2	unknown	leukocyte	unknown	unknown	0.5	1	COVID-19	28	primary cells	70	unknown	34	female	no	DOID:0080600 UBERON:0003100 CL:0000738 NCIT:C12529	unknown	4
GSM4753039	COVID_19_51y_male_NonICU	SRA	Leukocytes from whole blood	Homo sapiens	1116	no	whole blood	110.1	unknown	leukocyte	unknown	unknown	0.16	0	COVID-19	28	primary cells	51	unknown	38	male	no	DOID:0080600 UBERON:0003101 CL:0000738 NCIT:C12529	unknown	1
GSM4753040	COVID_20_62y_male_ICU	SRA	Leukocytes from whole blood	Homo sapiens	1219	no	whole blood	37.7	2	leukocyte	8	1.05	0.31	0	COVID-19	28	primary cells	62	1.12	35	male	yes	DOID:0080600 UBERON:0003101 NCIT:C53511 CL:0000738 NCIT:C12529	301	1
GSM4753041	COVID_21_66y_male_ICU	SRA	Leukocytes from whole blood	Homo sapiens	107	yes	whole blood	132.5	7	leukocyte	19	1	0.05	1	COVID-19	26	primary cells	66	4.72	32	male	yes	DOID:0080600 UBERON:0003101 NCIT:C53511 NCIT:C70909 CL:0000738 NCIT:C12529	457	3
GSM4753042	COVID_22_43y_male_ICU	SRA	Leukocytes from whole blood	Homo sapiens	3438	yes	whole blood	242.6	13	leukocyte	28	0.92	20.13	0	COVID-19	0	primary cells	43	5.66	0	male	yes	DOID:0080600 UBERON:0003101 NCIT:C53511 NCIT:C70909 CL:0000738 NCIT:C12529	949	1
GSM4753043	COVID_23_76y_male_ICU	SRA	Leukocytes from whole blood	Homo sapiens	332	yes	whole blood	107.6	12	leukocyte	21	1.71	0.33	1	COVID-19	20	primary cells	76	21.55	12	male	yes	DOID:0080600 UBERON:0003101 NCIT:C53511 NCIT:C70909 CL:0000738 NCIT:C12529	237	4
GSM4753044	COVID_24_55y_male_ICU	SRA	Leukocytes from whole blood	Homo sapiens	1565	yes	whole blood	64	6	leukocyte	20	unknown	0.73	0	COVID-19	22	primary cells	55	1.76	23	male	yes	DOID:0080600 UBERON:0003101 NCIT:C53511 NCIT:C70909 CL:0000738 NCIT:C12529	365	2
GSM4753045	COVID_25_55y_male_ICU	SRA	Leukocytes from whole blood	Homo sapiens	355	yes	whole blood	64.5	7	leukocyte	18	0.94	18	0	COVID-19	11	primary cells	55	28.8	26	male	yes	DOID:0080600 UBERON:0003101 NCIT:C53511 NCIT:C70909 CL:0000738 NCIT:C12529	719	2
GSM4753046	COVID_26_41y_female_ICU	SRA	Leukocytes from whole blood	Homo sapiens	318	yes	whole blood	51.1	9	leukocyte	13	0.8	0.13	0	COVID-19	25	primary cells	41	0.65	27	female	yes	DOID:0080600 UBERON:0003100 NCIT:C53511 NCIT:C70909 CL:0000738 NCIT:C12529	unknown	2
GSM4753047	COVID_27_71y_female_ICU	SRA	Leukocytes from whole blood	Homo sapiens	882	yes	whole blood	285	11	leukocyte	29	unknown	0.9	1	COVID-19	0	primary cells	71	58.18	0	female	yes	DOID:0080600 UBERON:0003100 NCIT:C53511 NCIT:C70909 CL:0000738 NCIT:C12529	659	6
GSM4753048	COVID_28_63y_male_ICU	SRA	Leukocytes from whole blood	Homo sapiens	109	yes	whole blood	40.1	6	leukocyte	17	unknown	0.93	1	COVID-19	0	primary cells	63	2.03	0	male	yes	DOID:0080600 UBERON:0003101 NCIT:C53511 NCIT:C70909 CL:0000738 NCIT:C12529	554	3
GSM4753049	COVID_29_63y_female_ICU	SRA	Leukocytes from whole blood	Homo sapiens	376	yes	whole blood	350.6	6	leukocyte	17	unknown	1.43	1	COVID-19	21	primary cells	63	1.75	10	female	yes	DOID:0080600 UBERON:0003100 NCIT:C53511 NCIT:C70909 CL:0000738 NCIT:C12529	439	3
GSM4753050	COVID_30_54y_male_ICU	SRA	Leukocytes from whole blood	Homo sapiens	686	yes	whole blood	171.1	8	leukocyte	25	0.87	13	1	COVID-19	7	primary cells	54	2.37	3	male	yes	DOID:0080600 UBERON:0003101 NCIT:C53511 NCIT:C70909 CL:0000738 NCIT:C12529	635	7
GSM4753051	COVID_31_50y_male_ICU	SRA	Leukocytes from whole blood	Homo sapiens	374	yes	whole blood	28.4	14	leukocyte	24	2.85	2.83	1	COVID-19	28	primary cells	50	74.42	0	male	yes	DOID:0080600 UBERON:0003101 NCIT:C53511 NCIT:C70909 CL:0000738 NCIT:C12529	140	1
GSM4753052	COVID_32_72y_male_ICU	SRA	Leukocytes from whole blood	Homo sapiens	1294	yes	whole blood	311.5	7	leukocyte	21	1.05	2.17	0	COVID-19	7	primary cells	72	1.32	0	male	yes	DOID:0080600 UBERON:0003101 NCIT:C53511 NCIT:C70909 CL:0000738 NCIT:C12529	513	3
GSM4753053	COVID_33_81y_male_NonICU	SRA	Leukocytes from whole blood	Homo sapiens	1013	no	whole blood	222.4	unknown	leukocyte	unknown	1.39	0.5	0	COVID-19	28	primary cells	81	unknown	40	male	no	DOID:0080600 UBERON:0003101 CL:0000738 NCIT:C12529	unknown	4
GSM4753054	COVID_34_64y_female_NonICU	SRA	Leukocytes from whole blood	Homo sapiens	563	no	whole blood	47.8	unknown	leukocyte	unknown	1.01	unknown	0	COVID-19	28	primary cells	64	unknown	36	female	no	DOID:0080600 UBERON:0003100 CL:0000738 NCIT:C12529	467	4
GSM4753055	COVID_35_58y_female_NonICU	SRA	Leukocytes from whole blood	Homo sapiens	4859	no	whole blood	129.6	unknown	leukocyte	unknown	unknown	0.39	0	COVID-19	28	primary cells	58	0.5	35	female	no	DOID:0080600 UBERON:0003100 CL:0000738 NCIT:C12529	unknown	3
GSM4753056	COVID_36_68y_male_NonICU	SRA	Leukocytes from whole blood	Homo sapiens	1689	yes	whole blood	203.7	7	leukocyte	26	1.24	1.2	0	COVID-19	0	primary cells	68	13.37	0	male	no	DOID:0080600 UBERON:0003101 NCIT:C70909 CL:0000738 NCIT:C12529	752	3
GSM4753057	COVID_37_87y_male_NonICU	SRA	Leukocytes from whole blood	Homo sapiens	248	no	whole blood	158.7	unknown	leukocyte	unknown	unknown	unknown	0	COVID-19	28	primary cells	87	unknown	43	male	no	DOID:0080600 UBERON:0003101 CL:0000738 NCIT:C12529	unknown	5
GSM4753058	COVID_38_68y_male_ICU	SRA	Leukocytes from whole blood	Homo sapiens	2212	no	whole blood	133.6	2	leukocyte	7	unknown	0.33	0	COVID-19	28	primary cells	68	7.48	16	male	yes	DOID:0080600 UBERON:0003101 NCIT:C53511 CL:0000738 NCIT:C12529	unknown	2
GSM4753059	COVID_39_80y_female_ICU	SRA	Leukocytes from whole blood	Homo sapiens	747	yes	whole blood	247	10	leukocyte	33	unknown	86.39	1	COVID-19	12	primary cells	80	18.71	3	female	yes	DOID:0080600 UBERON:0003100 NCIT:C53511 NCIT:C70909 CL:0000738 NCIT:C12529	659	7
GSM4753060	COVID_40_66y_male_ICU	SRA	Leukocytes from whole blood	Homo sapiens	566	yes	whole blood	267.2	7	leukocyte	18	1.65	1.7	1	COVID-19	22	primary cells	66	16.18	29	male	yes	DOID:0080600 UBERON:0003101 NCIT:C53511 NCIT:C70909 CL:0000738 NCIT:C12529	unknown	3
GSM4753061	COVID_41_74y_male_ICU	SRA	Leukocytes from whole blood	Homo sapiens	755	yes	whole blood	252	8	leukocyte	30	1.69	1.33	0	COVID-19	15	primary cells	74	34.04	20	male	yes	DOID:0080600 UBERON:0003101 NCIT:C53511 NCIT:C70909 CL:0000738 NCIT:C12529	268	3
GSM4753062	COVID_42_21y_female_ICU	SRA	Leukocytes from whole blood	Homo sapiens	383	yes	whole blood	33.6	13	leukocyte	22	unknown	2	1	COVID-19	11	primary cells	21	1.37	28	female	yes	DOID:0080600 UBERON:0003100 NCIT:C53511 NCIT:C70909 CL:0000738 NCIT:C12529	513	2
GSM4753063	COVID_43_83y_female_ICU	SRA	Leukocytes from whole blood	Homo sapiens	1114	yes	whole blood	164.3	7	leukocyte	25	unknown	0.6	0	COVID-19	0	primary cells	83	18.83	0	female	yes	DOID:0080600 UBERON:0003100 NCIT:C53511 NCIT:C70909 CL:0000738 NCIT:C12529	526	4
GSM4753064	COVID_44_46y_male_ICU	SRA	Leukocytes from whole blood	Homo sapiens	822	yes	whole blood	235	7	leukocyte	23	0.58	2.89	1	COVID-19	28	primary cells	46	12.81	0	male	yes	DOID:0080600 UBERON:0003101 NCIT:C53511 NCIT:C70909 CL:0000738 NCIT:C12529	703	1
GSM4753065	COVID_45_62y_female_ICU	SRA	Leukocytes from whole blood	Homo sapiens	505	yes	whole blood	147.3	6	leukocyte	14	1.53	0.19	0	COVID-19	21	primary cells	62	104.42	20	female	yes	DOID:0080600 UBERON:0003100 NCIT:C53511 NCIT:C70909 CL:0000738 NCIT:C12529	479	2
GSM4753066	COVID_46_62y_male_ICU	SRA	Leukocytes from whole blood	Homo sapiens	378	yes	whole blood	15.9	4	leukocyte	15	0.87	2.29	1	COVID-19	26	primary cells	62	19.99	39	male	yes	DOID:0080600 UBERON:0003101 NCIT:C53511 NCIT:C70909 CL:0000738 NCIT:C12529	378	4
GSM4753067	COVID_47_78y_male_ICU	SRA	Leukocytes from whole blood	Homo sapiens	1102	yes	whole blood	166.3	8	leukocyte	21	1.03	0.43	0	COVID-19	0	primary cells	78	56.27	0	male	yes	DOID:0080600 UBERON:0003101 NCIT:C53511 NCIT:C70909 CL:0000738 NCIT:C12529	438	5
GSM4753068	COVID_48_72y_female_ICU	SRA	Leukocytes from whole blood	Homo sapiens	301	yes	whole blood	unknown	9	leukocyte	33	1.3	1.01	0	COVID-19	0	primary cells	72	51.7	0	female	yes	DOID:0080600 UBERON:0003100 NCIT:C53511 NCIT:C70909 CL:0000738 NCIT:C12529	unknown	2
GSM4753069	COVID_49_73y_male_ICU	SRA	Leukocytes from whole blood	Homo sapiens	1320	yes	whole blood	260.6	7	leukocyte	18	1.3	0.26	0	COVID-19	0	primary cells	73	102.75	0	male	yes	DOID:0080600 UBERON:0003101 NCIT:C53511 NCIT:C70909 CL:0000738 NCIT:C12529	404	3
GSM4753070	COVID_50_37y_male_ICU	SRA	Leukocytes from whole blood	Homo sapiens	4609	yes	whole blood	71	18	leukocyte	34	1.32	2.31	0	COVID-19	0	primary cells	37	18.88	0	male	yes	DOID:0080600 UBERON:0003101 NCIT:C53511 NCIT:C70909 CL:0000738 NCIT:C12529	305	1
GSM4753071	COVID_51_58y_female_NonICU	SRA	Leukocytes from whole blood	Homo sapiens	1859	no	whole blood	299.8	unknown	leukocyte	unknown	1.28	1.46	1	COVID-19	28	primary cells	58	unknown	38	female	no	DOID:0080600 UBERON:0003100 CL:0000738 NCIT:C12529	910	6
GSM4753072	COVID_52_71y_male_NonICU	SRA	Leukocytes from whole blood	Homo sapiens	unknown	yes	whole blood	unknown	12	leukocyte	27	unknown	unknown	0	COVID-19	0	primary cells	71	1.67	0	male	no	DOID:0080600 UBERON:0003101 NCIT:C70909 CL:0000738 NCIT:C12529	458	7
GSM4753073	COVID_53_35y_female_NonICU	SRA	Leukocytes from whole blood	Homo sapiens	61	no	whole blood	38	unknown	leukocyte	unknown	0.9	0.17	0	COVID-19	28	primary cells	35	1.35	41	female	no	DOID:0080600 UBERON:0003100 CL:0000738 NCIT:C12529	unknown	0
GSM4753074	COVID_55_62y_female_ICU	SRA	Leukocytes from whole blood	Homo sapiens	1035	yes	whole blood	256.5	12	leukocyte	39	1.52	13.91	1	COVID-19	0	primary cells	62	22.5	0	female	yes	DOID:0080600 UBERON:0003100 NCIT:C53511 NCIT:C70909 CL:0000738 NCIT:C12529	654	7
GSM4753075	COVID_56_33y_female_NonICU	SRA	Leukocytes from whole blood	Homo sapiens	91	no	whole blood	154.8	unknown	leukocyte	unknown	unknown	0.2	0	COVID-19	28	primary cells	33	1.28	39	female	no	DOID:0080600 UBERON:0003100 CL:0000738 NCIT:C12529	568	0
GSM4753076	COVID_57_30y_female_NonICU	SRA	Leukocytes from whole blood	Homo sapiens	32	no	whole blood	19.4	unknown	leukocyte	unknown	0.66	unknown	0	COVID-19	28	primary cells	30	unknown	43	female	no	DOID:0080600 UBERON:0003100 CL:0000738 NCIT:C12529	420	0
GSM4753077	COVID_58_62y_male_NonICU	SRA	Leukocytes from whole blood	Homo sapiens	228	no	whole blood	141.3	unknown	leukocyte	unknown	0.77	3.22	1	COVID-19	28	primary cells	62	1.79	44	male	no	DOID:0080600 UBERON:0003101 CL:0000738 NCIT:C12529	703	6
GSM4753078	COVID_59_55y_male_NonICU	SRA	Leukocytes from whole blood	Homo sapiens	unknown	no	whole blood	unknown	unknown	leukocyte	unknown	unknown	unknown	0	COVID-19	28	primary cells	55	unknown	43	male	no	DOID:0080600 UBERON:0003101 CL:0000738 NCIT:C12529	unknown	1
GSM4753079	COVID_60_49y_male_NonICU	SRA	Leukocytes from whole blood	Homo sapiens	825	no	whole blood	13.7	unknown	leukocyte	unknown	0.65	0.57	1	COVID-19	28	primary cells	49	2.21	43	male	no	DOID:0080600 UBERON:0003101 CL:0000738 NCIT:C12529	874	1
GSM4753080	COVID_61_54y_female_NonICU	SRA	Leukocytes from whole blood	Homo sapiens	206	no	whole blood	114	unknown	leukocyte	unknown	unknown	0.07	0	COVID-19	28	primary cells	54	0.63	38	female	no	DOID:0080600 UBERON:0003100 CL:0000738 NCIT:C12529	617	2
GSM4753081	COVID_62_78y_female_ICU	SRA	Leukocytes from whole blood	Homo sapiens	5508	no	whole blood	138.6	6	leukocyte	22	1.17	1.02	1	COVID-19	0	primary cells	78	0.86	0	female	yes	DOID:0080600 UBERON:0003100 NCIT:C53511 CL:0000738 NCIT:C12529	449	9
GSM4753082	COVID_63_39y_female_ICU	SRA	Leukocytes from whole blood	Homo sapiens	77	yes	whole blood	340.6	8	leukocyte	14	1.23	0.08	0	COVID-19	18	primary cells	39	10.48	20	female	yes	DOID:0080600 UBERON:0003100 NCIT:C53511 NCIT:C70909 CL:0000738 NCIT:C12529	797	1
GSM4753083	COVID_64_65y_male_ICU	SRA	Leukocytes from whole blood	Homo sapiens	484	yes	whole blood	8.7	6	leukocyte	23	0.73	0.79	0	COVID-19	9	primary cells	65	1.3	16	male	yes	DOID:0080600 UBERON:0003101 NCIT:C53511 NCIT:C70909 CL:0000738 NCIT:C12529	414	2
GSM4753084	COVID_65_84y_male_NonICU	SRA	Leukocytes from whole blood	Homo sapiens	220	no	whole blood	128	unknown	leukocyte	unknown	1.47	unknown	0	COVID-19	28	primary cells	84	0.4	33	male	no	DOID:0080600 UBERON:0003101 CL:0000738 NCIT:C12529	797	2
GSM4753085	COVID_66_66y_female_NonICU	SRA	Leukocytes from whole blood	Homo sapiens	1397	no	whole blood	8.5	unknown	leukocyte	unknown	unknown	0.16	1	COVID-19	28	primary cells	66	2.22	22	female	no	DOID:0080600 UBERON:0003100 CL:0000738 NCIT:C12529	478	6
GSM4753086	COVID_67_57y_male_ICU	SRA	Leukocytes from whole blood	Homo sapiens	708	yes	whole blood	191.7	8	leukocyte	20	0.74	0.19	0	COVID-19	24	primary cells	57	6.03	37	male	yes	DOID:0080600 UBERON:0003101 NCIT:C53511 NCIT:C70909 CL:0000738 NCIT:C12529	526	2
GSM4753087	COVID_68_79y_male_ICU	SRA	Leukocytes from whole blood	Homo sapiens	1953	no	whole blood	269.1	3	leukocyte	10	0.66	1.31	0	COVID-19	28	primary cells	79	0.59	17	male	yes	DOID:0080600 UBERON:0003101 NCIT:C53511 CL:0000738 NCIT:C12529	727	4
GSM4753088	COVID_69_77y_female_NonICU	SRA	Leukocytes from whole blood	Homo sapiens	206	no	whole blood	124.2	unknown	leukocyte	unknown	unknown	unknown	0	COVID-19	28	primary cells	77	unknown	42	female	no	DOID:0080600 UBERON:0003100 CL:0000738 NCIT:C12529	501	4
GSM4753089	COVID_70_81y_male_NonICU	SRA	Leukocytes from whole blood	Homo sapiens	900	no	whole blood	127.7	unknown	leukocyte	unknown	1.05	3.65	0	COVID-19	28	primary cells	81	0.54	29	male	no	DOID:0080600 UBERON:0003101 CL:0000738 NCIT:C12529	489	4
GSM4753090	COVID_71_37y_male_ICU	SRA	Leukocytes from whole blood	Homo sapiens	1356	yes	whole blood	128.4	11	leukocyte	28	0.8	4.97	0	COVID-19	28	primary cells	37	2.21	21	male	yes	DOID:0080600 UBERON:0003101 NCIT:C53511 NCIT:C70909 CL:0000738 NCIT:C12529	680	0
GSM4753091	COVID_72_50y_female_NonICU	SRA	Leukocytes from whole blood	Homo sapiens	14	no	whole blood	23.6	unknown	leukocyte	unknown	unknown	0.5	1	COVID-19	28	primary cells	50	0.61	39	female	no	DOID:0080600 UBERON:0003100 CL:0000738 NCIT:C12529	406	2
GSM4753092	COVID_73_82y_male_NonICU	SRA	Leukocytes from whole blood	Homo sapiens	629	no	whole blood	14.3	unknown	leukocyte	unknown	unknown	0.05	0	COVID-19	28	primary cells	82	0.92	31	male	no	DOID:0080600 UBERON:0003101 CL:0000738 NCIT:C12529	362	4
GSM4753093	COVID_74_55y_female_ICU	SRA	Leukocytes from whole blood	Homo sapiens	186	yes	whole blood	25.3	11	leukocyte	22	1.33	1.88	1	COVID-19	18	primary cells	55	6.53	30	female	yes	DOID:0080600 UBERON:0003100 NCIT:C53511 NCIT:C70909 CL:0000738 NCIT:C12529	312	2
GSM4753094	COVID_75_55y_male_NonICU	SRA	Leukocytes from whole blood	Homo sapiens	5971	no	whole blood	112.8	unknown	leukocyte	unknown	unknown	0.21	1	COVID-19	28	primary cells	55	0.66	39	male	no	DOID:0080600 UBERON:0003101 CL:0000738 NCIT:C12529	501	2
GSM4753095	COVID_76_73y_female_ICU	SRA	Leukocytes from whole blood	Homo sapiens	685	yes	whole blood	326.6	19	leukocyte	35	unknown	16.51	0	COVID-19	0	primary cells	73	21.78	0	female	yes	DOID:0080600 UBERON:0003100 NCIT:C53511 NCIT:C70909 CL:0000738 NCIT:C12529	490	3
GSM4753096	COVID_77_55y_female_ICU	SRA	Leukocytes from whole blood	Homo sapiens	1223	no	whole blood	84.5	2	leukocyte	6	unknown	unknown	0	COVID-19	28	primary cells	55	unknown	26	female	yes	DOID:0080600 UBERON:0003100 NCIT:C53511 CL:0000738 NCIT:C12529	unknown	1
GSM4753097	COVID_78_80y_male_NonICU	SRA	Leukocytes from whole blood	Homo sapiens	635	no	whole blood	430.5	unknown	leukocyte	unknown	1.26	0.36	0	COVID-19	28	primary cells	80	2.56	31	male	no	DOID:0080600 UBERON:0003101 CL:0000738 NCIT:C12529	639	5
GSM4753098	COVID_79_27y_male_NonICU	SRA	Leukocytes from whole blood	Homo sapiens	112	no	whole blood	1	unknown	leukocyte	unknown	unknown	0.13	0	COVID-19	28	primary cells	27	0.8	40	male	no	DOID:0080600 UBERON:0003101 CL:0000738 NCIT:C12529	215	0
GSM4753099	COVID_80_71y_male_ICU	SRA	Leukocytes from whole blood	Homo sapiens	1200	no	whole blood	122.5	4	leukocyte	22	1.88	0.7	0	COVID-19	0	primary cells	71	1.7	0	male	yes	DOID:0080600 UBERON:0003101 NCIT:C53511 CL:0000738 NCIT:C12529	489	7
GSM4753100	COVID_82_67y_male_NonICU	SRA	Leukocytes from whole blood	Homo sapiens	unknown	no	whole blood	unknown	unknown	leukocyte	unknown	unknown	unknown	0	COVID-19	28	primary cells	67	unknown	41	male	no	DOID:0080600 UBERON:0003101 CL:0000738 NCIT:C12529	unknown	5
GSM4753101	COVID_83_85y_female_NonICU	SRA	Leukocytes from whole blood	Homo sapiens	133	no	whole blood	97.6	unknown	leukocyte	unknown	0.84	0.5	0	COVID-19	28	primary cells	85	0.85	0	female	no	DOID:0080600 UBERON:0003100 CL:0000738 NCIT:C12529	296	5
GSM4753102	COVID_84_75y_female_NonICU	SRA	Leukocytes from whole blood	Homo sapiens	840	no	whole blood	153.5	unknown	leukocyte	unknown	0.83	2.66	0	COVID-19	28	primary cells	75	4.2	19	female	no	DOID:0080600 UBERON:0003100 CL:0000738 NCIT:C12529	292	6
GSM4753103	COVID_85_62y_male_ICU	SRA	Leukocytes from whole blood	Homo sapiens	423	no	whole blood	54.9	3	leukocyte	12	0.5	0.11	1	COVID-19	28	primary cells	62	4.83	22	male	yes	DOID:0080600 UBERON:0003101 NCIT:C53511 CL:0000738 NCIT:C12529	396	3
GSM4753104	COVID_86_52y_female_NonICU	SRA	Leukocytes from whole blood	Homo sapiens	352	no	whole blood	145.7	unknown	leukocyte	unknown		0.05	0	COVID-19	28	primary cells	52	0.22	42	female	no	DOID:0080600 UBERON:0003100 CL:0000738 NCIT:C12529	unknown	1
GSM4753105	COVID_87_61y_male_ICU	SRA	Leukocytes from whole blood	Homo sapiens	170	no	whole blood	2.8	2	leukocyte	7	1.13	0.5	0	COVID-19	28	primary cells	61	1.55	39	male	yes	DOID:0080600 UBERON:0003101 NCIT:C53511 CL:0000738 NCIT:C12529	208	2
GSM4753106	COVID_89_90y_female_NonICU	SRA	Leukocytes from whole blood	Homo sapiens	38	no	whole blood	4.7	3	leukocyte	17	1.09	0.5	0	COVID-19	28	primary cells	>89	0.96	33	female	no	DOID:0080600 UBERON:0003100 CL:0000738 NCIT:C12529	292	7
GSM4753107	COVID_90_86y_female_NonICU	SRA	Leukocytes from whole blood	Homo sapiens	288	no	whole blood	43.7	2	leukocyte	11	unknown	0.06	1	COVID-19	28	primary cells	86	15.48	24	female	no	DOID:0080600 UBERON:0003100 CL:0000738 NCIT:C12529	635	8
GSM4753108	COVID_91_29y_female_NonICU	SRA	Leukocytes from whole blood	Homo sapiens	unknown	no	whole blood	1.8	unknown	leukocyte	unknown	unknown	2.5	0	COVID-19	28	primary cells	29	0.28	40	female	no	DOID:0080600 UBERON:0003100 CL:0000738 NCIT:C12529	unknown	1
GSM4753109	COVID_92_82y_female_ICU	SRA	Leukocytes from whole blood	Homo sapiens	111	no	whole blood	26.6	8	leukocyte	23	0.97	0.1	0	COVID-19	28	primary cells	82	1.22	0	female	yes	DOID:0080600 UBERON:0003100 NCIT:C53511 CL:0000738 NCIT:C12529	489	7
GSM4753110	COVID_93_81y_female_ICU	SRA	Leukocytes from whole blood	Homo sapiens	388	no	whole blood	17.2	6	leukocyte	14	1.88	0.07	1	COVID-19	0	primary cells	81	1.25	0	female	yes	DOID:0080600 UBERON:0003100 NCIT:C53511 CL:0000738 NCIT:C12529	289	5
GSM4753111	COVID_94_24y_female_NonICU	SRA	Leukocytes from whole blood	Homo sapiens	52	no	whole blood	39	unknown	leukocyte	unknown	unknown	unknown	0	COVID-19	28	primary cells	24	0.67	43	female	no	DOID:0080600 UBERON:0003100 CL:0000738 NCIT:C12529	412	0
GSM4753112	COVID_95_49y_male_NonICU	SRA	Leukocytes from whole blood	Homo sapiens	386	no	whole blood	193.6	unknown	leukocyte	unknown	unknown	unknown	1	COVID-19	28	primary cells	49	1.3	33	male	no	DOID:0080600 UBERON:0003101 CL:0000738 NCIT:C12529	752	2
GSM4753113	COVID_96_51y_male_NonICU	SRA	Leukocytes from whole blood	Homo sapiens	unknown	no	whole blood	unknown	unknown	leukocyte	unknown	unknown	unknown	1	COVID-19	28	primary cells	51	unknown	41	male	no	DOID:0080600 UBERON:0003101 CL:0000738 NCIT:C12529	unknown	3
GSM4753114	COVID_97_76y_male_ICU	SRA	Leukocytes from whole blood	Homo sapiens	735	no	whole blood	185	10	leukocyte	18	1.22	1.06	1	COVID-19	28	primary cells	76	2.06	0	male	yes	DOID:0080600 UBERON:0003101 NCIT:C53511 CL:0000738 NCIT:C12529	585	9
GSM4753115	COVID_98_81y_male_NonICU	SRA	Leukocytes from whole blood	Homo sapiens	582	no	whole blood	108.6	unknown	leukocyte	unknown	3.28	0.36	1	COVID-19	28	primary cells	81	1.54	15	male	no	DOID:0080600 UBERON:0003101 CL:0000738 NCIT:C12529	468	8
GSM4753116	COVID_99_71y_male_ICU	SRA	Leukocytes from whole blood	Homo sapiens	1231	no	whole blood	305.5	4	leukocyte	12	1.18	1.5	1	COVID-19	28	primary cells	71	3.59	0	male	yes	DOID:0080600 UBERON:0003101 NCIT:C53511 CL:0000738 NCIT:C12529	949	5
GSM4753117	COVID_100_74y_female_NonICU	SRA	Leukocytes from whole blood	Homo sapiens	304	no	whole blood	136.4	unknown	leukocyte	unknown	unknown	0.05	1	COVID-19	28	primary cells	74	1.67	35	female	no	DOID:0080600 UBERON:0003100 CL:0000738 NCIT:C12529	583	6
GSM4753118	COVID_101_58y_male_ICU	SRA	Leukocytes from whole blood	Homo sapiens	602	no	whole blood	100.7	6	leukocyte	14	2.43	0.2	1	COVID-19	28	primary cells	58	1.72	37	male	yes	DOID:0080600 UBERON:0003101 NCIT:C53511 CL:0000738 NCIT:C12529	479	3
GSM4753119	COVID_102_84y_male_NonICU	SRA	Leukocytes from whole blood	Homo sapiens	unknown	yes	whole blood	unknown	unknown	leukocyte	23	unknown	unknown	unknown	COVID-19	0	primary cells	84	unknown	0	male	no	DOID:0080600 UBERON:0003101 NCIT:C70909 CL:0000738 NCIT:C12529	unknown	7
GSM4753120	COVID_103_83y_male_NonICU	SRA	Leukocytes from whole blood	Homo sapiens	669	no	whole blood	214.2	unknown	leukocyte	unknown	1.58	0.17	0	COVID-19	28	primary cells	83	0.75	0	male	no	DOID:0080600 UBERON:0003101 CL:0000738 NCIT:C12529	unknown	4
GSM4753121	NONCOVID_01_54y_female_NonICU	SRA	Leukocytes from whole blood	Homo sapiens	18	no	whole blood	20	unknown	leukocyte	unknown	unknown	0.5	0	non-COVID-19	28	primary cells	54	0.46	35	female	no	DOID:4 UBERON:0003100 CL:0000738 NCIT:C12529	261	2
GSM4753122	NONCOVID_02_65y_male_ICU	SRA	Leukocytes from whole blood	Homo sapiens	297	yes	whole blood	47.8	12	leukocyte	15	3.68	0.41	0	non-COVID-19	18	primary cells	65	17.11	29	male	yes	DOID:4 UBERON:0003101 NCIT:C53511 NCIT:C70909 CL:0000738 NCIT:C12529	267	6
GSM4753123	NONCOVID_03_65y_male_ICU	SRA	Leukocytes from whole blood	Homo sapiens	809	yes	whole blood	226.3	9	leukocyte	24	1.88	1.69	1	non-COVID-19	0	primary cells	65	unknown	0	male	yes	DOID:4 UBERON:0003101 NCIT:C53511 NCIT:C70909 CL:0000738 NCIT:C12529	unknown	7
GSM4753124	NONCOVID_04_90y_male_NonICU	SRA	Leukocytes from whole blood	Homo sapiens	58	no	whole blood	9.3	unknown	leukocyte	unknown	1.51	0.43	0	non-COVID-19	28	primary cells	>89	34.4	41	male	no	DOID:4 UBERON:0003101 CL:0000738 NCIT:C12529	258	4
GSM4753125	NONCOVID_05_83y_female_NonICU	SRA	Leukocytes from whole blood	Homo sapiens	129	no	whole blood	104.3	unknown	leukocyte	unknown	1.27	11.37	0	non-COVID-19	28	primary cells	83	1.92	43	female	no	DOID:4 UBERON:0003100 CL:0000738 NCIT:C12529	253	4
GSM4753126	NONCOVID_06_75y_female_ICU	SRA	Leukocytes from whole blood	Homo sapiens	580	no	whole blood	200.2	2	leukocyte	12	2	14.36	0	non-COVID-19	0	primary cells	75	unknown	0	female	yes	DOID:4 UBERON:0003100 NCIT:C53511 CL:0000738 NCIT:C12529	unknown	5
GSM4753127	NONCOVID_07_50y_male_ICU	SRA	Leukocytes from whole blood	Homo sapiens	unknown	no	whole blood	unknown	11	leukocyte	26	3.02	unknown	1	non-COVID-19	28	primary cells	50	unknown	42	male	yes	DOID:4 UBERON:0003101 NCIT:C53511 CL:0000738 NCIT:C12529	unknown	7
GSM4753128	NONCOVID_08_53y_female_ICU	SRA	Leukocytes from whole blood	Homo sapiens	unknown	yes	whole blood	unknown	5	leukocyte	22	0.82	unknown	0	non-COVID-19	24	primary cells	53	unknown	38	female	yes	DOID:4 UBERON:0003100 NCIT:C53511 NCIT:C70909 CL:0000738 NCIT:C12529	585	2
GSM4753129	NONCOVID_09_49y_female_NonICU	SRA	Leukocytes from whole blood	Homo sapiens	411	no	whole blood	7.7	unknown	leukocyte	unknown	0.79	0.07	0	non-COVID-19	28	primary cells	49	1.03	44	female	no	DOID:4 UBERON:0003100 CL:0000738 NCIT:C12529	unknown	0
GSM4753130	NONCOVID_10_67y_male_ICU	SRA	Leukocytes from whole blood	Homo sapiens	79	yes	whole blood	110.2	10	leukocyte	20	0.61	0.2	0	non-COVID-19	25	primary cells	67	0.33	38	male	yes	DOID:4 UBERON:0003101 NCIT:C53511 NCIT:C70909 CL:0000738 NCIT:C12529	unknown	3
GSM4753131	NONCOVID_11_58y_female_NonICU	SRA	Leukocytes from whole blood	Homo sapiens	630	no	whole blood	unknown	unknown	leukocyte	unknown	unknown	unknown	1	non-COVID-19	28	primary cells	58	0.37	41	female	no	DOID:4 UBERON:0003100 CL:0000738 NCIT:C12529	304	6
GSM4753132	NONCOVID_12_82y_male_ICU	SRA	Leukocytes from whole blood	Homo sapiens	unknown	no	whole blood	unknown	10	leukocyte	12	2.31	unknown	0	non-COVID-19	28	primary cells	82	unknown	42	male	yes	DOID:4 UBERON:0003101 NCIT:C53511 CL:0000738 NCIT:C12529	unknown	4
GSM4753133	NONCOVID_13_65y_male_ICU	SRA	Leukocytes from whole blood	Homo sapiens	unknown	yes	whole blood	unknown	11	leukocyte	30	3.35	unknown	1	non-COVID-19	26	primary cells	65	unknown	35	male	yes	DOID:4 UBERON:0003101 NCIT:C53511 NCIT:C70909 CL:0000738 NCIT:C12529	unknown	3
GSM4753134	NONCOVID_14_75y_female_ICU	SRA	Leukocytes from whole blood	Homo sapiens	289	yes	whole blood	41.5	11	leukocyte	26	4.22	0.34	0	non-COVID-19	24	primary cells	75	2.29	36	female	yes	DOID:4 UBERON:0003100 NCIT:C53511 NCIT:C70909 CL:0000738 NCIT:C12529	255	5
GSM4753135	NONCOVID_15_83y_unknown_ICU	SRA	Leukocytes from whole blood	Homo sapiens	unknown	no	whole blood	unknown	1	leukocyte	11	0.59	unknown	0	non-COVID-19	28	primary cells	83	unknown	30	unknown	yes	DOID:4 NCIT:C53511 CL:0000738 NCIT:C12529	unknown	8
GSM4753136	NONCOVID_16_40y_female_ICU	SRA	Leukocytes from whole blood	Homo sapiens	unknown	no	whole blood	unknown	10	leukocyte	13	1.49	unknown	0	non-COVID-19	28	primary cells	40	4.56	29	female	yes	DOID:4 UBERON:0003100 NCIT:C53511 CL:0000738 NCIT:C12529	583	2
GSM4753137	NONCOVID_17_84y_female_ICU	SRA	Leukocytes from whole blood	Homo sapiens	105	no	whole blood	85.9	3	leukocyte	11	0.95	0.73	0	non-COVID-19	28	primary cells	84	0.6	41	female	yes	DOID:4 UBERON:0003100 NCIT:C53511 CL:0000738 NCIT:C12529	539	8
GSM4753138	NONCOVID_18_88y_male_ICU	SRA	Leukocytes from whole blood	Homo sapiens	211	yes	whole blood	34	9	leukocyte	23	1.15	0.06	0	non-COVID-19	25	primary cells	88	10.21	0	male	yes	DOID:4 UBERON:0003101 NCIT:C53511 NCIT:C70909 CL:0000738 NCIT:C12529	300	8
GSM4753139	NONCOVID_19_66y_female_ICU	SRA	Leukocytes from whole blood	Homo sapiens	155	yes	whole blood	150.2	15	leukocyte	27	2.03	0.35	0	non-COVID-19	21	primary cells	66	unknown	29	female	yes	DOID:4 UBERON:0003100 NCIT:C53511 NCIT:C70909 CL:0000738 NCIT:C12529	191	4
GSM4753140	NONCOVID_20_62y_female_ICU	SRA	Leukocytes from whole blood	Homo sapiens	46	no	whole blood	1.8	3	leukocyte	18	9.91	0.5	1	non-COVID-19	0	primary cells	62	3.43	40	female	yes	DOID:4 UBERON:0003100 NCIT:C53511 CL:0000738 NCIT:C12529	264	5
GSM4753141	NONCOVID_21_71y_male_NonICU	SRA	Leukocytes from whole blood	Homo sapiens	106	no	whole blood	unknown	unknown	leukocyte	unknown	0.73	unknown	1	non-COVID-19	28	primary cells	71	1.46	36	male	no	DOID:4 UBERON:0003101 CL:0000738 NCIT:C12529	377	5
GSM4753142	NONCOVID_22_63y_male_NonICU	SRA	Leukocytes from whole blood	Homo sapiens	unknown	no	whole blood	26.1	1	leukocyte	4	unknown	0.05	0	non-COVID-19	28	primary cells	63	unknown	43	male	no	DOID:4 UBERON:0003101 CL:0000738 NCIT:C12529	unknown	2
GSM4753143	NONCOVID_23_42y_female_NonICU	SRA	Leukocytes from whole blood	Homo sapiens	85	no	whole blood	41	unknown	leukocyte	unknown	1.99	0.73	0	non-COVID-19	28	primary cells	42	1.87	40	female	no	DOID:4 UBERON:0003100 CL:0000738 NCIT:C12529	635	2
GSM4753144	NONCOVID_24_32y_female_NonICU	SRA	Leukocytes from whole blood	Homo sapiens	unknown	no	whole blood	unknown	unknown	leukocyte	unknown	0.87	unknown	0	non-COVID-19	28	primary cells	32	0.19	43	female	no	DOID:4 UBERON:0003100 CL:0000738 NCIT:C12529	unknown	0
GSM4753145	NONCOVID_25_62y_male_NonICU	SRA	Leukocytes from whole blood	Homo sapiens	unknown	no	whole blood	unknown	unknown	leukocyte	unknown	0.99	unknown	0	non-COVID-19	28	primary cells	62	unknown	44	male	no	DOID:4 UBERON:0003101 CL:0000738 NCIT:C12529	unknown	8
GSM4753146	NONCOVID_26_36y_male_ICU	SRA	Leukocytes from whole blood	Homo sapiens	unknown	yes	whole blood	unknown	15	leukocyte	40	unknown	unknown	0	non-COVID-19	0	primary cells	36	unknown	0	male	yes	DOID:4 UBERON:0003101 NCIT:C53511 NCIT:C70909 CL:0000738 NCIT:C12529	unknown	3
